# Supplementary material for: Research on persimmon fruit diameter accurate detection method based on improved RCNN instance segmentation algorithm
Source: Front Plant Sci. 2025 Aug 29;16:1636727. doi: 10.3389/fpls.2025.1636727 (PMC12426853; doi:10.3389/fpls.2025.1636727)
Supplement: Supplementary file 1 [file DataSheet1.zip]

Archive with 902 entries (902 files):
- 2022-07-22 183454(12).jpg
- 2022-07-22 183454(14).jpg
- 2022-07-22 183454(15).jpg
- 2022-07-22 183454(18).jpg
- 2022-07-22 183454(21).jpg
- 2022-07-22 183454(22).jpg
- 2022-07-22 183454(23).jpg
- 2022-07-22 183454(24).jpg
- 2022-07-22 183454(24)_20220722_183545.jpg
- 2022-07-22 183454(26).jpg
- 2022-07-22 183454(28).jpg
- 2022-07-22 183454(31).jpg
- 2022-07-22 183454(33).jpg
- 2022-07-22 183454(34)_20220722_183550.jpg
- 2022-07-22 183454(35).jpg
- 2022-07-22 183454(36).jpg
- 2022-07-22 183454(37).jpg
- 2022-07-22 183454(38).jpg
- 2022-07-22 183454(39).jpg
- 2022-07-22 183454(40).jpg
- 2022-07-22 183454(40)_20220722_183554.jpg
- 2022-07-22 183454(41).jpg
- 2022-07-22 183454(42).jpg
- 2022-07-22 183454(43).jpg
- 2022-07-22 183454(44).jpg
- 2022-07-22 183454(45).jpg
- 2022-07-22 183454(46).jpg
- 2022-07-22 183454(47).jpg
- 2022-07-22 183454(48).jpg
- 2022-07-22 183454(48)_20220722_183557.jpg
- 2022-07-22 183454(49).jpg
- 2022-07-22 183454(50).jpg
- 2022-07-22 183454(51).jpg
- 2022-07-22 183454(52).jpg
- 2022-07-22 183454(53).jpg
- 2022-07-22 183454(54).jpg
- 2022-07-22 183454(55).jpg
- 2022-07-22 183454(56).jpg
- 2022-07-22 183454(57).jpg
- 2022-07-22 183454(58).jpg
- 2022-07-22 183454(59).jpg
- 2022-07-22 183454(60).jpg
- 2022-07-22 183454(60)_20220722_183603.jpg
- 2022-07-22 183454(60)_20220722_183603_20220722_183603.jpg
- 2022-07-22 183454(61).jpg
- 2022-07-22 183454(62).jpg
- 2022-07-22 183454(63).jpg
- 2022-07-22 183454(64).jpg
- 2022-07-22 183454(65).jpg
- 2022-07-22 183454(66).jpg
- 2022-07-22 183454(66)_20220722_183605.jpg
- 2022-07-22 183454(67).jpg
- 2022-07-22 183454(68).jpg
- 2022-07-22 183454(69).jpg
- 2022-07-22 183454(69)_20220722_183607.jpg
- 2022-07-22 183454(70).jpg
- 2022-07-22 183454(71).jpg
- 2022-07-22 183454(72).jpg
- 2022-07-22 183454(73).jpg
- 2022-07-22 183454(74).jpg
- 2022-07-22 183454(74)_20220722_183609.jpg
- 2022-07-22 183454(75).jpg
- 2022-07-22 183454(77).jpg
- 2022-07-22 183454(78).jpg
- 2022-07-22 183454(79).jpg
- 2022-07-22 183454(80).jpg
- 2022-07-22 183454(81).jpg
- 2022-07-22 183454(82).jpg
- 2022-07-22 183454(83).jpg
- 2022-07-22 183454(84).jpg
- 2022-07-22 183454(85).jpg
- 2022-07-22 183454(87).jpg
- 2022-07-22 183454(88).jpg
- 2022-07-22 183454(89).jpg
- 2022-07-22 183454(9).jpg
- 2022-07-22 183454(90).jpg
- 2022-07-22 183454(91).jpg
- 2022-07-22 183454(92).jpg
- 2022-07-22 183454(93).jpg
- 2022-07-22 183454(94).jpg
- 2022-07-22 183454(95).jpg
- 2022-07-22 183454(96).jpg
- 2022-07-22 183454(97).jpg
- 2022-07-22 183454(99).jpg
- 2022-07-22 183454.jpg
- 2022-07-22 183454_20220722_183620.jpg
- 2022-07-22 183454_20220722_183621.jpg
- 2022-07-22 183454_20220722_183622.jpg
- 2022-07-22 183454_20220722_183623.jpg
- 2022-07-22 183454_20220722_183624.jpg
- 2022-07-22 183454_20220722_183625.jpg
- 2022-07-22 183454_20220722_183626.jpg
- 2022-07-22 183454_20220722_183627.jpg
- 2022-07-22 183454_20220722_183628.jpg
- 2022-07-22 183454_20220722_183629.jpg
- 2022-07-22 183454_20220722_183630.jpg
- 2022-07-22 183454_20220722_183631.jpg
- 2022-07-22 183454_20220722_183632.jpg
- 2022-07-22 183454_20220722_183633.jpg
- 2022-07-22 183454_20220722_183634.jpg
- 2022-07-22 183454_20220722_183635.jpg
- 2022-07-22 183454_20220722_183636.jpg
- 2022-07-22 183454_20220722_183637.jpg
- 2022-07-22 183454_20220722_183638.jpg
- 2022-07-22 183454_20220722_183639.jpg
- 2022-07-22 183454_20220722_183640.jpg
- 2022-07-22 183454_20220722_183641.jpg
- 2022-07-22 183454_20220722_183642.jpg
- 2022-07-22 183454_20220722_183643.jpg
- 2022-07-22 183454_20220722_183644.jpg
- 2022-07-22 183454_20220722_183645.jpg
- 2022-07-22 183454_20220722_183646.jpg
- 2022-07-22 183454_20220722_183647.jpg
- 2022-07-22 183454_20220722_183648.jpg
- 2022-07-22 183454_20220722_183650.jpg
- 2022-07-22 183454_20220722_183651.jpg
- 2022-07-22 183454_20220722_183652.jpg
- 2022-07-22 183454_20220722_183653.jpg
- 2022-07-22 183454_20220722_183654.jpg
- 2022-07-22 183454_20220722_183655.jpg
- 2022-07-22 183454_20220722_183657.jpg
- 2022-07-22 183454_20220722_183658.jpg
- 2022-07-22 183454_20220722_183659.jpg
- 2022-07-22 183454_20220722_183700.jpg
- 2022-07-22 183454_20220722_183701.jpg
- 2022-07-22 183454_20220722_183702.jpg
- 2022-07-22 183454_20220722_183703.jpg
- 2022-07-22 183454_20220722_183704.jpg
- 2022-07-22 183454_20220722_183705.jpg
- 2022-07-22 183454_20220722_183706.jpg
- 2022-07-22 183454_20220722_183707.jpg
- 2022-07-22 183454_20220722_183709.jpg
- 2022-07-22 183454_20220722_183710.jpg
- 2022-07-22 183454_20220722_183711.jpg
- 2022-07-22 183454_20220722_183712.jpg
- 2022-07-22 183454_20220722_183713.jpg
- 2022-07-22 183454_20220722_183714.jpg
- 2022-07-22 183454_20220722_183715.jpg
- 2022-07-22 183454_20220722_183716.jpg
- 2022-07-22 183454_20220722_183717.jpg
- 2022-07-22 183454_20220722_183718.jpg
- 2022-07-22 183454_20220722_183719.jpg
- 2022-07-22 183454_20220722_183720.jpg
- 2022-07-22 183454_20220722_183721.jpg
- 2022-07-22 183454_20220722_183722.jpg
- 2022-07-22 183454_20220722_183723.jpg
- 2022-07-22 183454_20220722_183724.jpg
- 2022-07-22 183454_20220722_183725.jpg
- 2022-07-22 183454_20220722_183726.jpg
- 2022-07-22 183454_20220722_183727.jpg
- 2022-07-22 183454_20220722_183728.jpg
- 2022-07-22 183454_20220722_183729.jpg
- 2022-07-22 183454_20220722_183730.jpg
- 2022-07-22 183454_20220722_183731.jpg
- 2022-07-22 183454_20220722_183732.jpg
- 2022-07-22 183454_20220722_183733.jpg
- 2022-07-22 183454_20220722_183734.jpg
- 2022-07-22 183454_20220722_183735.jpg
- 2022-07-22 183454_20220722_183736.jpg
- 2022-07-22 183454_20220722_183737.jpg
- 2022-07-22 183454_20220722_183738.jpg
- 2022-07-22 183454_20220722_183739.jpg
- 2022-07-22 183454_20220722_183740.jpg
- 2022-07-22 183454_20220722_183741.jpg
- 2022-07-22 183454_20220722_183742.jpg
- 2022-07-22 183454_20220722_183743.jpg
- 2022-07-22 183454_20220722_183744.jpg
- 2022-07-22 183454_20220722_183745.jpg
- 2022-07-22 183454_20220722_183747.jpg
- 2022-07-22 183454_20220722_183748.jpg
- 2022-07-22 183454_20220722_183749.jpg
- 2022-07-22 183454_20220722_183750.jpg
- 2022-07-22 183454_20220722_183751.jpg
- 2022-07-22 183454_20220722_183752.jpg
- 2022-07-22 183454_20220722_183753.jpg
- 2022-07-22 183454_20220722_183755.jpg
- 2022-07-22 183454_20220722_183756.jpg
- 2022-07-22 183454_20220722_183757.jpg
- 2022-07-22 183454_20220722_183758.jpg
- 2022-07-22 183454_20220722_183759.jpg
- 2022-07-22 183454_20220722_183800.jpg
- 2022-07-22 183454_20220722_183801.jpg
- 2022-07-22 183454_20220722_183802.jpg
- 2022-07-22 183454_20220722_183803.jpg
- 2022-07-22 183454_20220722_183804.jpg
- 2022-07-22 183454_20220722_183805.jpg
- 2022-07-22 183454_20220722_183806.jpg
- 2022-07-22 183454_20220722_183807.jpg
- 2022-07-22 183454_20220722_183808.jpg
- 2022-07-22 183454_20220722_183809.jpg
- 2022-07-22 183454_20220722_183810.jpg
- 2022-07-22 183454_20220722_183811.jpg
- 2022-07-22 183454_20220722_183812.jpg
- 2022-07-22 183454_20220722_183813.jpg
- 2022-07-22 183454_20220722_183814.jpg
- 2022-07-22 183454_20220722_183815.jpg
- 2022-07-22 183454_20220722_183816.jpg
- 2022-07-22 183454_20220722_183817.jpg
- 2022-07-22 183454_20220722_183818.jpg
- 2022-07-22 183454_20220722_183819.jpg
- 2022-07-22 183454_20220722_183820.jpg
- 2022-07-22 183454_20220722_183821.jpg
- 2022-07-22 183454_20220722_183822.jpg
- 2022-07-22 183454_20220722_183823.jpg
- 2022-07-22 183454_20220722_183824.jpg
- 2022-07-22 183454_20220722_183825.jpg
- 2022-07-22 183454_20220722_183826.jpg
- 2022-07-22 183454_20220722_183827.jpg
- 2022-07-22 183454_20220722_183828.jpg
- 2022-07-22 183454_20220722_183829.jpg
- 2022-07-22 183454_20220722_183830.jpg
- 2022-07-22 183454_20220722_183831.jpg
- 2022-07-22 183454_20220722_183832.jpg
- 2022-07-22 183454_20220722_183833.jpg
- 2022-07-22 183454_20220722_183834.jpg
- 2022-07-22 183454_20220722_183835.jpg
- 2022-07-22 183454_20220722_183836.jpg
- 2022-07-22 183454_20220722_183837.jpg
- 2022-07-22 183454_20220722_183838.jpg
- 2022-07-22 183454_20220722_183839.jpg
- 2022-07-22 183454_20220722_183840.jpg
- 2022-07-22 183454_20220722_183841.jpg
- 2022-07-22 183454_20220722_183842.jpg
- 2022-07-22 183454_20220722_183843.jpg
- 2022-07-22 183454_20220722_183844.jpg
- 2022-07-22 183454_20220722_183845.jpg
- 2022-07-22 183454_20220722_183846.jpg
- 2022-07-22 183454_20220722_183847.jpg
- 2022-07-22 183454_20220722_183848.jpg
- 2022-07-22 183454_20220722_183849.jpg
- 2022-07-22 183454_20220722_183850.jpg
- 2022-07-22 183454_20220722_183851.jpg
- 2022-07-22 183454_20220722_183852.jpg
- 2022-07-22 183454_20220722_183853.jpg
- 2022-07-22 183454_20220722_183854.jpg
- 2022-07-22 183454_20220722_183855.jpg
- 2022-07-22 183454_20220722_183856.jpg
- 2022-07-22 183454_20220722_183857.jpg
- 2022-07-22 183454_20220722_183858.jpg
- 2022-07-22 183454_20220722_183907.jpg
- 2022-07-22 183454_20220722_183908.jpg
- 2022-07-22 183454_20220722_183909.jpg
- 2022-07-22 183454_20220722_183910.jpg
- 2022-07-22 183454_20220722_183911.jpg
- 2022-07-22 183454_20220722_183912.jpg
- 2022-07-22 183454_20220722_183913.jpg
- 2022-07-22 183454_20220722_183914.jpg
- 2022-07-22 183454_20220722_183915.jpg
- 2022-07-22 183454_20220722_183916.jpg
- 2022-07-22 183454_20220722_183917.jpg
- 2022-07-22 183454_20220722_183918.jpg
- 2022-07-22 183454_20220722_183919.jpg
- 2022-07-22 183454_20220722_183920.jpg
- 2022-07-22 183454_20220722_183921.jpg
- 2022-07-22 183454_20220722_183922.jpg
- 2022-07-22 183454_20220722_183923.jpg
- 2022-07-22 183454_20220722_183924.jpg
- 2022-07-22 183454_20220722_183925.jpg
- 2022-07-22 183454_20220722_183926.jpg
- 2022-07-22 183454_20220722_183927.jpg
- 2022-07-22 183454_20220722_183928.jpg
- 2022-07-22 183454_20220722_183929.jpg
- 2022-07-22 183454_20220722_183930.jpg
- 2022-07-22 183454_20220722_183931.jpg
- 2022-07-22 183454_20220722_183932.jpg
- 2022-07-22 183454_20220722_183933.jpg
- 2022-07-22 183454_20220722_183934.jpg
- 2022-07-22 183454_20220722_183935.jpg
- 2022-07-22 183454_20220722_183936.jpg
- 2022-07-22 183454_20220722_183937.jpg
- 2022-07-22 183454_20220722_183938.jpg
- 2022-07-22 183454_20220722_183939.jpg
- 2022-07-22 183454_20220722_183940.jpg
- 2022-07-22 183454_20220722_183941.jpg
- 2022-07-22 183454_20220722_183942.jpg
- 2022-07-22 183454_20220722_183943.jpg
- 2022-07-22 183454_20220722_183944.jpg
- 2022-07-22 183454_20220722_183945.jpg
- 2022-07-22 183454_20220722_183946.jpg
- 2022-07-22 183454_20220722_183947.jpg
- 2022-07-22 183454_20220722_183948.jpg
- 2022-07-22 183454_20220722_183950.jpg
- 2022-07-22 183454_20220722_183951.jpg
- 2022-07-22 183454_20220722_183952.jpg
- 2022-07-22 183454_20220722_183953.jpg
- 2022-07-22 183454_20220722_183954.jpg
- 2022-07-22 183454_20220722_183955.jpg
- 2022-07-22 183454_20220722_183956.jpg
- 2022-07-22 183454_20220722_183958.jpg
- 2022-07-22 183454_20220722_183959.jpg
- 2022-07-22 183454_20220722_184000.jpg
- 2022-07-22 183454_20220722_184001.jpg
- 2022-07-22 183454_20220722_184002.jpg
- 2022-07-22 183454_20220722_184003.jpg
- 2022-07-22 183454_20220722_184004.jpg
- 2022-07-22 183454_20220722_184005.jpg
- 2022-07-22 183454_20220722_184006.jpg
- 2022-07-22 183454_20220722_184022.jpg
- IMG20220722154718.jpg
- IMG20220722154732.jpg
[truncated: 602 more entries]
